# Supplementary material for: Learning produces an orthogonalized state machine in the hippocampus
Source: Nature. 2025 Feb 12;640(8057):165–75. doi: 10.1038/s41586-024-08548-w (PMC11964937; doi:10.1038/s41586-024-08548-w)
Supplement: Supplementary file 5 — Source Data Figs. 1–5 [file 41586_2024_8548_MOESM5_ESM.xlsx]

## Sheet: Fig.1
Fig.1c
	Measure	Near_First	Far_First	Near_Middle	Far_Middle	Near_Last	Far_Last
	Mean	7.50385	7.98354	72.0429	44.764	81.2118	84.6798
	SEM	1.57774	1.1614	6.24424	5.57034	3.0811	2.65378
Animal name
A4		0.962567	2.66667	87.3077	40.5576	61.7406	67.8155
A5		8.72236	9.28694	75.625	35.8989	92.3882	96.6162
A7		4.47846	4.89918	79.8438	37.6573	86.8725	89.6129
B2		7.84721	9.38589	88.1037	73.4589	86.6595	83.286
B3		2.61905	2.30159	85.1918	30.5975	86.7757	87.0442
B4		18.7813	15.3039	83.5737	77.2733	88.5849	91.8006
B5		7.57766	8.37443	75.555	60.6842	89.0307	77.0315
C1		3.99187	7.3601	91.4253	30.9232	63.4217	93.9869
D1		14.2137	11.8217	56.0365	21.295	80.9987	89.0334
F1		4.38335	6.52441	32.0953	51.3736	78.3781	76.7274
F5		8.96488	9.89418	37.7148	32.6845	78.479	78.5228

## Sheet: Fig.2
Fig.2f
Animal	Session	Off_Diagonal	Post_R1	Post_Ind	Initial	Indicator	End
Tyche-A4-SetA.zarr	1	0.181779	0.628417	0.56077	0.616139	0.174124	0.653753
Tyche-A4-SetA.zarr	2	0.0657967	0.758162	0.781162	0.68477	0.234225	0.710658
Tyche-A4-SetA.zarr	3	0.0275168	0.789436	0.578892	0.698158	0.145311	0.70142
Tyche-A4-SetA.zarr	4	-0.0084425	0.526866	0.77031	0.630416	0.20221	0.698505
Tyche-A4-SetA.zarr	5	-0.0364793	0.221923	0.462469	0.635305	0.150098	0.747143
Tyche-A4-SetA.zarr	6	-0.00854674	0.347292	0.56966	0.717916	0.134773	0.764419
Tyche-A4-SetA.zarr	7	-0.0433419	0.191652	0.501487	0.656186	0.149842	0.693014
Tyche-A4-SetA.zarr	8	-0.0323656	0.133058	0.283567	0.588858	0.174978	0.475289
Tyche-A4-SetA.zarr	9	-0.0308615	0.22841	0.377906	0.650057	0.109689	0.237679
Tyche-A4-SetA.zarr	10	-0.057534	0.543454	0.425516	0.621527	0.158205	0.729885
Tyche-A5-SetA.zarr	1	0.179891	0.606685	0.55494	0.601138	0.301471	0.459544
Tyche-A5-SetA.zarr	2	0.00426912	0.769689	0.747451	0.594211	0.217473	0.592784
Tyche-A5-SetA.zarr	3	-0.0427532	0.399723	0.774166	0.687615	0.120896	0.653208
Tyche-A5-SetA.zarr	4	-0.0515487	0.210324	0.699585	0.706837	0.119147	0.719999
Tyche-A5-SetA.zarr	5	-0.0517962	0.232391	0.306557	0.695418	0.0469417	0.680274
Tyche-A5-SetA.zarr	6	-0.0737468	0.211458	0.168621	0.644627	0.0320932	0.664993
Tyche-A7-SetA.zarr	1	0.319767	0.705266	0.586545	0.612584	0.120727	0.618037
Tyche-A7-SetA.zarr	2	0.18423	0.827995	0.595196	0.64705	0.0649805	0.632623
Tyche-A7-SetA.zarr	3	-0.0263075	0.45682	0.695941	0.664597	0.0628481	0.731443
Tyche-A7-SetA.zarr	4	-0.0545032	0.224321	0.735343	0.716752	0.106601	0.758568
Tyche-A7-SetA.zarr	5	-0.025282	0.258801	0.743344	0.641789	0.154316	0.721637
Tyche-A7-SetA.zarr	6	-0.0187125	0.202844	0.704112	0.636842	0.189388	0.711706
Tyche-A7-SetA.zarr	7	-0.0305786	0.0823337	0.450178	0.613771	0.113886	0.671451
Tyche-A7-SetA.zarr	8	-0.021326	0.111913	0.299175	0.597785	0.112973	0.655797
Tyche-A7-SetA.zarr	9	-0.0165033	0.0216224	0.189137	0.640245	0.10192	0.608448
Tyche-B2-SetA.zarr	1	0.149225	0.469513	0.423758	0.479921	0.280594	0.38473
Tyche-B2-SetA.zarr	2	-0.0257619	0.627312	0.37608	0.597555	0.108974	0.535137
Tyche-B2-SetA.zarr	3	-0.0586794	0.133664	0.269044	0.636465	0.0751479	0.433387
Tyche-B2-SetA.zarr	4	-0.0694511	0.0673576	0.203938	0.647691	0.107071	0.465616
Tyche-B2-SetA.zarr	5	-0.0773094	-0.0192462	0.045339	0.69493	0.017471	0.449556
Tyche-B2-SetA.zarr	6	-0.0646981	0.0376937	0.13374	0.660056	0.0242674	0.326047
Tyche-B2-SetA.zarr	7	-0.068338	0.0281506	0.129859	0.708166	0.072079	0.394838
Tyche-B3-SetA.zarr	1	0.305558	0.613697	0.605383	0.581231	0.287575	0.545999
Tyche-B3-SetA.zarr	2	0.217838	0.773145	0.681008	0.63461	0.411701	0.680503
Tyche-B3-SetA.zarr	3	0.0324583	0.751538	0.756341	0.666628	0.454673	0.68077
Tyche-B3-SetA.zarr	4	0.00317115	0.481709	0.665201	0.651796	0.338377	0.623066
Tyche-B3-SetA.zarr	5	0.00520525	0.550333	0.773968	0.594419	0.389211	0.628045
Tyche-B3-SetA.zarr	6	-0.0207646	0.37463	0.777769	0.602998	0.293354	0.554906
Tyche-B3-SetA.zarr	7	-0.0281691	0.298736	0.681778	0.579533	0.280982	0.682232
Tyche-B3-SetA.zarr	8	-0.0440694	0.274483	0.687232	0.633406	0.268592	0.554014
Tyche-B3-SetA.zarr	9	-0.0424809	0.278367	0.704497	0.651521	0.271902	0.555986
Tyche-B3-SetA.zarr	10	-0.0388802	0.253604	0.678762	0.689163	0.271172	0.537446
Tyche-B3-SetA.zarr	11	-0.0362468	0.200736	0.732984	0.731756	0.22547	0.471071
Tyche-B3-SetA.zarr	12	-0.0314933	0.0701631	0.674293	0.751468	0.288645	0.387551
Tyche-B3-SetA.zarr	13	-0.0440761	-0.0185378	0.531749	0.730504	0.262559	0.236046
Tyche-B3-SetA.zarr	14	-0.0237316	0.129259	0.478112	0.711335	0.217236	0.30356
Tyche-B3-SetA.zarr	15	-0.0282569	-0.0225721	0.215438	0.681015	0.183952	0.129401
Tyche-B4-SetA.zarr	1	0.0689326	0.318615	0.353458	0.531738	0.221031	0.326533
Tyche-B4-SetA.zarr	2	-0.0512007	0.284177	0.179343	0.693654	0.0711296	0.248182
Tyche-B4-SetA.zarr	3	-0.0405668	0.0946304	0.0491813	0.692703	0.0772664	0.0615333
Tyche-B4-SetA.zarr	4	-0.0524513	-0.0269672	0.029171	0.666983	0.0447691	0.0533535
Tyche-B4-SetA.zarr	5	-0.0362724	-0.00716704	-0.00248634	0.717354	0.0338867	0.0312314
Tyche-B5-SetA.zarr	1	0.144109	0.364007	0.726671	0.611442	0.516461	0.46148
Tyche-B5-SetA.zarr	2	0.016178	0.485515	0.438105	0.568859	0.307644	0.422478
Tyche-B5-SetA.zarr	3	-0.0486766	0.360487	0.404139	0.738843	0.0558984	0.617394
Tyche-B5-SetA.zarr	4	-0.0581974	0.185684	0.367639	0.682872	0.10302	0.64511
Tyche-B5-SetA.zarr	5	-0.040963	0.158994	0.22973	0.685227	0.0966209	0.675406
Tyche-B5-SetA.zarr	6	-0.0451826	0.146354	0.187993	0.687939	0.0923333	0.642038
Tyche-B5-SetA.zarr	7	-0.0141302	-0.0368125	0.107579	0.736353	0.146026	0.57212
Tyche-C1-SetA.zarr	1	0.432484	0.599165	0.584333	0.507942	0.39396	0.560959
Tyche-C1-SetA.zarr	2	0.353989	0.615478	0.682288	0.576748	0.430551	0.556977
Tyche-C1-SetA.zarr	3	0.0690956	0.826494	0.743886	0.663782	0.336625	0.663651
Tyche-C1-SetA.zarr	4	0.0909332	0.840089	0.808372	0.631402	0.468866	0.727798
Tyche-C1-SetA.zarr	5	0.0595676	0.774905	0.80898	0.567475	0.561343	0.713262
Tyche-C1-SetA.zarr	6	-0.0145802	0.730472	0.819004	0.650159	0.426541	0.758977
Tyche-C1-SetA.zarr	7	-0.0525033	0.166173	0.822875	0.735244	0.427982	0.664429
Tyche-C1-SetA.zarr	8	-0.0647905	0.297149	0.765563	0.699195	0.284313	0.631743
Tyche-C1-SetA.zarr	9	-0.0603607	0.30038	0.716959	0.768211	0.176171	0.441028
Tyche-C1-SetA.zarr	10	-0.0458492	0.194617	0.558858	0.787893	0.200609	0.385585
Tyche-C1-SetA.zarr	11	-0.0466833	0.116164	0.299079	0.83549	0.110562	0.241394
Tyche-C1-SetA.zarr	12	-0.0460314	0.0835719	0.293757	0.800252	0.209557	0.27562
Tyche-C1-SetA.zarr	13	-0.0364022	0.168853	0.1872	0.751477	0.175709	0.358871
Tyche-D1-SetA.zarr	1	0.118238	0.691178	0.565233	0.510031	0.32459	0.424854
Tyche-D1-SetA.zarr	2	-0.0112836	0.708596	0.580668	0.642859	0.15753	0.405828
Tyche-D1-SetA.zarr	3	0.0166795	0.707801	0.672719	0.652505	0.212751	0.500489
Tyche-D1-SetA.zarr	4	-0.00257046	0.732198	0.634557	0.712225	0.14048	0.603528
Tyche-D1-SetA.zarr	5	0.0289076	0.709664	0.64759	0.699946	0.0942381	0.685814
Tyche-D1-SetA.zarr	6	0.00718962	0.520432	0.672208	0.685695	0.181431	0.684878
Tyche-D1-SetA.zarr	7	0.0314493	0.552836	0.602683	0.665548	0.14814	0.692666
Tyche-D1-SetA.zarr	8	0.199111	0.719984	0.698105	0.590792	0.134666	0.661372
Tyche-D1-SetA.zarr	9	-0.0210285	0.436445	0.420936	0.748003	0.0571512	0.690802
Tyche-D1-SetA.zarr	10	-0.0244253	0.513914	0.477514	0.766229	0.109393	0.640476
Tyche-D1-SetA.zarr	11	-0.0424898	0.416282	0.254039	0.74109	0.035293	0.615733
Tyche-D1-SetA.zarr	12	-0.0452521	0.326648	0.102344	0.730268	0.0171025	0.55005
Tyche-D1-SetA.zarr	13	-0.0272379	0.204046	0.0597033	0.751092	0.0485957	0.575198
Tyche-F1-SetA.zarr	1	0.180678	0.412079	0.460808	0.484876	0.249835	0.475473
Tyche-F1-SetA.zarr	2	0.144671	0.6065	0.483624	0.497321	0.29092	0.632659
Tyche-F1-SetA.zarr	3	-0.0250024	0.445264	0.160168	0.604231	0.110077	0.680914
Tyche-F1-SetA.zarr	4	-0.058108	0.167546	0.0752356	0.708312	0.0669587	0.701531
Tyche-F1-SetA.zarr	5	-0.0327234	0.190615	0.0500375	0.583979	0.116516	0.67148
Tyche-F1-SetA.zarr	6	-0.0179049	0.115266	0.0356357	0.566191	0.0835789	0.67093
Tyche-F5-SetA.zarr	1	-0.0395292	0.454295	0.370465	0.640121	0.211235	0.473549
Tyche-F5-SetA.zarr	2	-0.0675612	0.137146	0.274328	0.730385	0.0858054	0.384759
Tyche-F5-SetA.zarr	3	-0.0383238	0.23617	0.252142	0.598431	0.027306	0.437181
Tyche-F5-SetA.zarr	4	-0.0509632	0.0763789	0.0946269	0.734458	0.0890923	0.355637
Tyche-F5-SetA.zarr	5	-0.0578647	0.0897689	0.0426562	0.712077	0.0770362	0.284165
Tyche-F5-SetA.zarr	6	-0.033845	0.00332868	0.0619285	0.672932	0.0328591	0.256314

## Sheet: Fig.3
Fig.3i									Fig.3j
Normalized_Time	Splitter	Splitter_SEM	Remapping_Splitter	Remapping_Splitter_SEM	Place_Cell	Place_Cell_SEM			Position_cm	Splitter	Splitter_SEM	Remapping_Splitter	Remapping_Splitter_SEM	Place_Cell	Place_Cell_SEM
0	36.8027	1.84772	8.71402	0.82812	54.4833	2.10606			5	4.34024	1.34641	0.30303	0.288928	95.3567	1.3902
0.0714286	37.171	2.40735	6.18665	0.764198	56.6423	2.86554			10	4.16667	2.98258	0	0	95.8333	2.98258
0.142857	37.8115	2.96032	4.57372	0.697899	57.6148	3.48387			15	3.20911	1.7895	0	0	96.7909	1.7895
0.214286	40.5378	3.0956	3.85891	0.689045	55.6032	3.6614			20	3.48181	1.63688	0	0	96.5182	1.63688
0.285714	41.9913	3.17496	3.84408	0.752718	54.1647	3.88825			25	1.00108	0.6474	0	0	98.9989	0.6474
0.357143	44.6259	3.04286	4.10891	0.85975	51.2652	3.83335			30	3.40077	1.71629	1.83566	1.21409	94.7636	2.79702
0.428571	47.0926	2.72831	4.39326	0.883335	48.5142	3.53502			35	4.69697	2.50636	0	0	95.303	2.50636
0.5	50.1489	2.33671	4.56087	0.881846	45.2902	3.14744			40	0.699301	0.666757	0	0	99.3007	0.666757
0.571429	51.1363	2.7622	5.01259	0.802186	43.8511	3.43868			45	2.20779	1.43873	0	0	97.7922	1.43873
0.642857	52.9237	2.55621	5.28565	0.821637	41.7906	3.25311			50	2.13904	1.36813	1.0101	0.963094	96.8509	1.55129
0.714286	54.699	2.25406	5.7723	0.742629	39.5287	2.8427			55	8.57226	3.31322	2.67697	1.23121	88.7508	3.72487
0.785714	56.5754	1.99454	6.37023	0.656717	37.0544	2.4671			60	19.7189	6.05158	1.27451	0.816372	79.0066	6.45865
0.857143	58.6048	1.72219	6.59111	0.575252	34.8041	2.15972			65	31.45	6.96534	2.47993	1.00315	66.07	7.83767
0.928571	59.7644	1.67731	6.6238	0.616804	33.6118	2.1295			70	54.186	7.06763	5.93938	1.24657	39.8746	7.42168
1	59.7839	1.9409	7.26786	0.715749	32.9483	2.62376			75	76.1066	3.41952	6.04395	1.44483	17.8495	3.55036
									80	79.0866	2.1812	7.71361	1.87493	13.1998	1.54653
									85	76.9702	3.03924	10.3447	2.11993	12.6851	1.92626
									90	76.7209	2.40801	8.24936	1.6555	15.0297	2.43519
									95	79.0678	1.75611	9.98537	0.982169	10.9468	1.41421
									100	77.9368	2.15643	7.81678	1.48684	14.2464	1.66576
									105	72.407	3.06132	10.9635	1.92722	16.6295	1.96731
									110	74.984	2.38451	8.90316	1.18975	16.1129	2.45002
									115	78.6913	1.71599	6.65904	0.91594	14.6497	2.18875
									120	72.9366	1.40959	6.84788	1.36231	20.2155	1.96099
									125	69.9623	3.00014	12.4271	1.86245	17.6106	2.88886
									130	71.2865	1.86227	12.4213	1.83185	16.2922	0.926489
									135	69.6637	2.61772	7.76448	1.94589	22.5718	3.20968
									140	73.8714	2.88135	7.04701	1.44334	19.0816	2.94761
									145	74.2738	2.92834	7.09773	1.22552	18.6285	3.23601
									150	70.4493	3.79227	7.63797	0.719754	21.9127	4.23699
									155	67.8546	5.23496	6.44711	1.43313	25.6983	6.00533
									160	64.4356	4.07386	9.73009	1.81157	25.8343	5.12919
									165	67.7207	4.34271	10.3807	2.28061	21.8986	5.31372
									170	69.8943	3.73554	10.0654	1.91536	20.0404	4.4608
									175	67.4398	3.04824	9.89056	1.59249	22.6696	3.52004
									180	70.6919	1.95508	12.4352	2.09064	16.8729	3.30925
									185	74.5454	2.59666	8.93126	1.78925	16.5234	2.44703
									190	80.7921	3.01786	7.51275	1.78559	11.6952	2.09124
									195	72.1735	3.01861	6.09107	1.23492	21.7355	3.30958
									200	64.9448	3.88099	5.15612	1.43648	29.8991	4.54913
									205	54.5089	6.63552	6.11012	1.8637	39.3809	7.66302
									210	45.1341	7.50651	3.88282	1.32027	50.9831	8.48616
									215	38.8638	7.23825	5.92716	2.46612	55.209	9.24555
									220	38.5916	9.87352	2.839	1.18794	58.5694	10.7751
									225	39.5299	7.90801	1.99425	1.51949	58.4759	8.8005
									230	33.0893	8.03446	4.17342	1.4916	62.7373	9.28349

## Sheet: Fig.4
Fig.4i										Fig.4j
Summary Statistics										# Summary Statistics
Model	Mean	SEM								Model	Region	Mean	SEM
Transformer	0.498639	0.00429117								Vanilla RNN (Polynomial)	Pre-R2	0.697764	0.01753
LSTM	0.421325	0.0150696								Vanilla RNN (Polynomial)	Pre-R1	0.593384	0.0246671
Vanilla RNN (ReLU)	0.396862	0.0119582								Vanilla RNN (Polynomial)	Off diagonal	0.220404	0.011066
Vanilla RNN (Polynomial Softmax)	0.032531	0.00090055								Vanilla RNN (Softmax)	Pre-R2	0.823448	0.0233298
Vanilla RNN (Exp. Softmax)	0.0375064	0.00199472								Vanilla RNN (Softmax)	Pre-R1	0.691073	0.0596434
Hebbian-RNN	-0.0125984	0.00319901								Vanilla RNN (Softmax)	Off diagonal	0.246632	0.0199186
CSCG	0.011752	0.00038243								Hebbian-RNN	Pre-R2	0.568878	0.105702
Animal	0.0620951	0.00488408								Hebbian-RNN	Pre-R1	0.0229592	0.00668883
										Hebbian-RNN	Off diagonal	0.00510204	0.00312435
Individual Values										CSCG	Pre-R2	0.353741	0.0469119
Transformer	LSTM	Vanilla RNN (ReLU)	Vanilla RNN (Polynomial Softmax)	Vanilla RNN (Exp. Softmax)	Hebbian-RNN	CSCG	Animal			CSCG	Pre-R1	0.956916	0.00973855
0.50278	0.399823	0.362328	0.0327749	0.0274191	0.00823477	0.0112432	0.0759126			CSCG	Off diagonal	0.0623583	0.00493483
0.494182	0.404923	0.403781	0.0467462	0.063137	-0.0088055	0.0107676	0.0399875			Animal	Pre-R2	0.409773	0.0639655
0.508508	0.47091	0.369076	0.0423443	0.0327982	-0.0167938	0.012379	0.063619			Animal	Pre-R1	0.589954	0.0932132
0.468689	0.328126	0.436824	0.0338972	0.0219935	-0.0186829	0.0112277	0.0377509			Animal	Off diagonal	0.011284	0.00862736
0.491273	0.373959	0.405196	0.0290539	0.0886093	-0.0112013	0.0114443	0.0687776
0.521504	0.430597	0.453221	0.0337501	0.0323063	-0.021184	0.0109465	0.0496203
0.503189	0.398897	0.405197	0.0263564	0.0306104	-0.0204873	0.0170902	0.0805175
0.489695	0.459964	0.351129	0.0271581	0.0229252	-0.0185758	0.0107843	0.0851175
0.49661	0.497128	0.441991	0.0357927	0.0420396	-0.0219759	0.011213	0.0788216
0.509958	0.448925	0.339879	0.0233864	0.027367	0.00348799	0.0111682	0.0557082
			0.0277188	0.0294894		0.0111673	0.0472134
			0.0290008	0.0463646		0.0113921
			0.031915	0.0256218		0.0115311
			0.0339538	0.0624284		0.0106793
			0.0256811	0.0334085		0.0164453
			0.0276187	0.0316519		0.0109571
			0.0297792	0.0438243		0.0110763
			0.0389125	0.0345165		0.0112248
			0.0365974	0.0284521		0.0112331
			0.0264868	0.0502724		0.0110695
			0.0308449	0.031266
			0.0359058	0.0422872
			0.0269979	0.0399741
			0.0360434	0.0303175
			0.032337	0.0344349
			0.0290818	0.0442939
			0.0313165	0.0429816
			0.033542	0.0378539
			0.0371408	0.0338097
			0.0340388	0.0340782
			0.0243469	0.0240467
			0.0509972	0.0594176
			0.0430319	0.0208518
			0.0265286	0.0446176
			0.0354147	0.0272758
			0.0280507	0.0393253
			0.0345701	0.0248852
			0.0389138	0.0480368
			0.0284377	0.0304705
			0.0235621	0.0405214
			0.0334331	0.0397591
			0.0295282	0.0295277
			0.0462573
			0.0358513
			0.0306669
			0.0277847
			0.0254068

## Sheet: Fig.5
Fig.5b
Cue_Set	Mean_Trials	SEM	N	p_value
Original	483	70.0016	3	0.0387589
New	146.818	38.9625	11
# Individual Measurements
Cue_Set	Trials
Original_ANM1	469
Original_ANM2	638
Original_ANM3	342
New	24
New	252
New	29
New	212
New	46
New	120
New	162
New	180
New	87
New	477
New	26
